# Supplementary material for: The Value of Cerebral Blood Volume Derived from Dynamic Susceptibility Contrast Perfusion MRI in Predicting IDH Mutation Status of Brain Gliomas—A Systematic Review and Meta-Analysis
Source: Diagnostics (Basel). 2025 Apr 1;15(7):896. doi: 10.3390/diagnostics15070896 (PMC11989136; doi:10.3390/diagnostics15070896)
Supplement: Supplementary file 1 [file diagnostics-15-00896-s001.zip]

Archive with 7 entries (7 files):
- Supplementary File S1. PRISMA checklist.pdf
- Supplementary File S2. PubMed_search.csv
- Supplementary File S3. WoS_search.xlsx
- Supplementary File S4. EMBASE_search.csv
- Supplementary Table S1.pdf
- Supplementary Table S2.pdf
- Supplementary Table S3.pdf
