# Supplementary material for: The Value of Cerebral Blood Volume Derived from Dynamic Susceptibility Contrast Perfusion MRI in Predicting IDH Mutation Status of Brain Gliomas—A Systematic Review and Meta-Analysis
Source: Diagnostics (Basel). 2025 Apr 1;15(7):896. doi: 10.3390/diagnostics15070896 (PMC11989136; doi:10.3390/diagnostics15070896)
Supplement: Supplementary file 1 [file diagnostics-15-00896-s001.zip › Supplementary File S2. PubMed_search.csv]

Search number	Query	Sort By	Filters	Search Details	Results	Time
3	("perfusable"[All Fields] OR "perfusate"[All Fields] OR "perfusates"[All Fields] OR "perfuse"[All Fields] OR "perfused"[All Fields] OR "perfuses"[All Fields] OR "perfusing"[All Fields] OR "perfusion"[MeSH Terms] OR "perfusion"[All Fields] OR "perfusions"[All Fields] OR ("dynamer"[All Fields] OR "dynamers"[All Fields] OR "dynamic"[All Fields] OR "dynamical"[All Fields] OR "dynamically"[All Fields]…	Publication Date		("perfusable"[All Fields] OR "perfusate"[All Fields] OR "perfusates"[All Fields] OR "perfuse"[All Fields] OR "perfused"[All Fields] OR "perfuses"[All Fields] OR "perfusing"[All Fields] OR "perfusion"[MeSH Terms] OR "perfusion"[All Fields] OR "perfusions"[All Fields] OR ("dynamer"[All Fields] OR "dynamers"[All Fields] OR "dynamic"[All Fields] OR "dynamical"[All Fields] OR "dynamically"[All Fields]…	602	05:56:30
