# Supplementary material for: The Value of Cerebral Blood Volume Derived from Dynamic Susceptibility Contrast Perfusion MRI in Predicting IDH Mutation Status of Brain Gliomas—A Systematic Review and Meta-Analysis
Source: Diagnostics (Basel). 2025 Apr 1;15(7):896. doi: 10.3390/diagnostics15070896 (PMC11989136; doi:10.3390/diagnostics15070896)
Supplement: Supplementary file 1 [file diagnostics-15-00896-s001.zip › Supplementary File S3. WoS_search.xlsx]

## Sheet: data
Entitlements	#	Search Query	Database	Results	Date Run
- WOS: 1900 to 2025 - CCC: 1998 to 2009 - DIIDW: 1980 to 2009 - GRANTS: 1953 to 2025 - KJD: 1980 to 2025 - MEDLINE: 1950 to 2025 - PQDT: 1637 to 2025 - SCIELO: 2002 to 2025	1	TS=((perfusion OR dynamic))	All Databases	6523502	Tue Feb 11 2025 14:47:50 GMT+0100 (hora estándar de Europa central)
- WOS: 1900 to 2025 - CCC: 1998 to 2009 - DIIDW: 1980 to 2009 - GRANTS: 1953 to 2025 - KJD: 1980 to 2025 - MEDLINE: 1950 to 2025 - PQDT: 1637 to 2025 - SCIELO: 2002 to 2025	2	(TS=((perfusion OR dynamic))) AND TS=(magnetic resonance imaging OR MRI)	All Databases	111344	Tue Feb 11 2025 14:48:07 GMT+0100 (hora estándar de Europa central)
- WOS: 1900 to 2025 - CCC: 1998 to 2009 - DIIDW: 1980 to 2009 - GRANTS: 1953 to 2025 - KJD: 1980 to 2025 - MEDLINE: 1950 to 2025 - PQDT: 1637 to 2025 - SCIELO: 2002 to 2025	3	((TS=((perfusion OR dynamic))) AND TS=(magnetic resonance imaging OR MRI)) AND TS=(brain OR cerebr* OR "central nervous system")	All Databases	48248	Tue Feb 11 2025 14:48:21 GMT+0100 (hora estándar de Europa central)
- WOS: 1900 to 2025 - CCC: 1998 to 2009 - DIIDW: 1980 to 2009 - GRANTS: 1953 to 2025 - KJD: 1980 to 2025 - MEDLINE: 1950 to 2025 - PQDT: 1637 to 2025 - SCIELO: 2002 to 2025	4	(((TS=((perfusion OR dynamic))) AND TS=(magnetic resonance imaging OR MRI)) AND TS=(brain OR cerebr* OR "central nervous system")) AND TS=(glioma)	All Databases	2719	Tue Feb 11 2025 14:48:34 GMT+0100 (hora estándar de Europa central)
- WOS: 1900 to 2025 - CCC: 1998 to 2009 - DIIDW: 1980 to 2009 - GRANTS: 1953 to 2025 - KJD: 1980 to 2025 - MEDLINE: 1950 to 2025 - PQDT: 1637 to 2025 - SCIELO: 2002 to 2025	5	((((TS=((perfusion OR dynamic))) AND TS=(magnetic resonance imaging OR MRI)) AND TS=(brain OR cerebr* OR "central nervous system")) AND TS=(glioma)) AND TS=(gene* OR IDH OR 1p/19q deletion OR MGMT)	All Databases	1237	Tue Feb 11 2025 14:48:44 GMT+0100 (hora estándar de Europa central)
- WOS: 1900 to 2025 - CCC: 1998 to 2009 - DIIDW: 1980 to 2009 - GRANTS: 1953 to 2025 - KJD: 1980 to 2025 - MEDLINE: 1950 to 2025 - PQDT: 1637 to 2025 - SCIELO: 2002 to 2025	6	(((((TS=((perfusion OR dynamic))) AND TS=(magnetic resonance imaging OR MRI)) AND TS=(brain OR cerebr* OR "central nervous system")) AND TS=(glioma)) AND TS=(gene* OR IDH OR 1p/19q deletion OR MGMT)) AND DOP=(1900-01-01/2025-01-01)	All Databases	1206	Tue Feb 11 2025 14:56:23 GMT+0100 (hora estándar de Europa central)
