# Supplementary material for: The Value of Cerebral Blood Volume Derived from Dynamic Susceptibility Contrast Perfusion MRI in Predicting IDH Mutation Status of Brain Gliomas—A Systematic Review and Meta-Analysis
Source: Diagnostics (Basel). 2025 Apr 1;15(7):896. doi: 10.3390/diagnostics15070896 (PMC11989136; doi:10.3390/diagnostics15070896)
Supplement: Supplementary file 1 [file diagnostics-15-00896-s001.zip › Supplementary File S4. EMBASE_search.csv]

No.	Query	Results	Date
#1	('perfusion'/exp OR perfusable OR perfusate OR perfusates OR perfuse OR perfused OR perfuses OR perfusing OR perfusion OR perfusions OR dynamic OR dynamical OR dynamically OR dynamicity OR dynamics OR dynamism OR dynamisms) AND ('magnetic resonance imaging'/exp OR 'mri' OR 'magnetic resonance imaging' OR ('magnetic' AND 'resonance' AND 'imaging')) AND ('brain'/exp OR brain OR brains OR 'brain s' …	1384	28 Feb 2025
